# Supplementary material for: P2X7 is an important mediator of BMP9-induced osteogenic differentiation of mesenchymal stem cells
Source: Cell Commun Signal. 2026 Feb 25;24:204. doi: 10.1186/s12964-026-02747-w (PMC13041228; doi:10.1186/s12964-026-02747-w)
Supplement: Supplementary file 1 — Supplementary Material 1. [file 12964_2026_2747_MOESM1_ESM.xlsx]

## Sheet: Sheet1
Gene	Forward (5'-3')	Reverse (5'-3')
P2x1	GGATGGTGCTGGTACGAAAC	CCACCCAATGACGTAGACCA
P2x2	AGCATGAGGGTTCACAGCTC	TCCTGTCCGAATCCCATTGC
P2x3	GAAAAGGCCCCATTTTGCCC	CACACACCCAGCCGATCTTA
P2x4	TCGTGTGGGAAAAGGGCTAC	GAGCTGGGACCACATAGTCG
P2x5	GGAGTCTGTTGTAGCGGGAC	TCCGTTGGCATGGACTTTGT
P2x6	CTCATCCCTACGGCCATCAC	AGTCGTCTTTGGGGCTCTTG
P2x7	GAGCACGAATTATGGCACCG	TAACAGGCTCTTTCCGCTGG
Bmp9	TGAGTCCCATCTCCATCCTC	ACCCACCAGACACAAGAAGG
Id1	ACGACATGAACGGCTGCT	CAGCTGCAGGTCCCTGAT
Id2	CAGCATCCCCCAGAACAA	TCTGGTGATGCAGGCTGA
Id3	CTACGAGGCGGTGTGCTG	GCGCGAGTAGCAGTGGTT
Osx	GGGAGCAGAGTGCCAAGA	TACTCCTGGCGCATAGGG
Runx2	GGTGAAACTCTTGCCTCGTC	AGTCCCAACTTCCTGTGCT
Gapdh	GGCTGCCCAGAACATCAT	CGGACACATTGGGGGTAG
