# Supplementary material for: P2X7 is an important mediator of BMP9-induced osteogenic differentiation of mesenchymal stem cells
Source: Cell Commun Signal. 2026 Feb 25;24:204. doi: 10.1186/s12964-026-02747-w (PMC13041228; doi:10.1186/s12964-026-02747-w)
Supplement: Supplementary file 3 — Supplementary Material 3. [file 12964_2026_2747_MOESM3_ESM.xlsx]

## Sheet: Sheet1
Antibody	Dilution ratio	Cat. Num	Manufacturer
anti-P2X7	1:1000	AF4626	Affinity, China
anti-BMP9	1:1000	DF7758	Affinity, China
anti-Smad4	1:1000	10231-1-AP	Proteintech, China
anti-Smad5	1:1000	12167-1-AP	Proteintech, China
anti-Lamin B1	1:1000	A5106	Bimake, China
anti-RUNX2	1:1000	A5193	Bimake, China
anti-osteocalcin	1:1000	DF12303	Affinity, China
anti-osteopontin	1:1000	A5427	Bimake, China
anti-phospho-CaMKII beta/gamma/ delta (Thr287)	1:1000	AF3434	Affinity, China
anti-CaMKII	1:1000	AF6493	Affinity, China
anti-β-catenin	1:1000	A5038	Bimake, China
anti-GSK-3β	1:1000	AF5016	Affinity, China
anti-p Smad 1/5/9	1:1000	AF8313	Affinity, China
anti-phosphorylated GSK-3β Ser9	1:1000	5558	Cell Signaling Technology
anti-GAPDH	1:2000	AF7021	Affinity, China
